# Supplementary material for: Seminal Fluid Biomarkers for Early Cancer Detection: A Systematic Review
Source: Biomedicines. 2026 Apr 23;14(5):966. doi: 10.3390/biomedicines14050966 (PMC13203407; doi:10.3390/biomedicines14050966)
Supplement: Supplementary file 1 [file biomedicines-14-00966-s001.zip]

Archive with 1 entries (1 files):
- biomedicines-4200120-supplementary.pdf
